# Supplementary material for: Enhancing growth and physiological traits in alfalfa by alleviating salt stress through biochar, hydrogel, and biofertilizer applications
Source: Front Microbiol. 2025 May 14;16:1560762. doi: 10.3389/fmicb.2025.1560762 (PMC12116592; doi:10.3389/fmicb.2025.1560762)
Supplement: Supplementary file 1 [file Table_1.xlsx]

## Sheet: Alfalfa growth
					Arla Sea 2022 year				Plant growth 40 days under salt stress
			Alfalfa
		Control					Hydrogel					Biochar					Biofertilizer er malhami
	Plant height	shoot dry weight	Root dary weight			Plant height	shoot dry weight	Root dary weight			Plant height	shoot dry weight	Root dary weight			Plant height	shoot dry weight	Root dary weight
	12.87	4.0912	0.6151			17.5	5.5509	0.9848			42.5	6.3862	0.9336			32.1	7.3535	0.8516
	10.9	4.0825	0.6951			15.98	5.5435	0.9742			43.3	6.3772	0.9398			29.8	7.3938	0.8625
	11.78	4.0912	0.6451			18.25	5.5462	0.9835			45.7	6.3901	0.9465			28.8	7.3968	0.8564
average	11.85	4.0883	0.651767			17.2433	5.54687	0.980833			43.8333	6.3845	0.939967			30.2333	7.38137	0.856833
st dev	0.986864	0.00502295	0.0404145			1.15656	0.00374477	0.00578129			1.66533	0.00661589	0.00645161			1.69214	0.0241798	0.00546291
conf	0.865008	0.00440273	0.0354242			1.01375	0.00328238	0.00506743			1.4597	0.00579898	0.00565499			1.4832	0.0211942	0.00478836
A-B	10.985	4.0839	0.616342			16.2296	5.54358	0.975766			42.3736	6.3787	0.934312			28.7501	7.36017	0.852045
A+B	12.715	4.0927	0.687191			18.2571	5.55015	0.985901			45.293	6.3903	0.945622			31.7165	7.40256	0.861622
	1.73002	0.00880545	0.0708485			2.0275	0.00656476	0.0101349			2.9194	0.011598	0.01131			2.9664	0.0423883	0.00957672

## Sheet: Plant nutrients
					Aral sea salt				Plant growth 40 days salt stress
			Alfalfa	Plant nutrient
			Control				Hydrogel				Biochar					Biofertilizer er malhami
		N%	P%	K%		N	P	K		N	P	K			N	P	K
		1.15686	0.6852	1.95369		1.8537	0.864326	2.00249		1.68217	0.942347	2.16206			1.68255	0.723569	1.72366
		1.15235	0.692135	1.96213		1.86247	0.882346	2.03159		1.61705	0.943146	2.11188			1.67846	0.72147	1.71437
		1.16326	0.682315	1.95398		1.86246	0.872346	2.01369		1.65658	0.931457	2.18622			1.69237	0.712459	1.72435
	average	1.15749	0.68655	1.9566		1.85954	0.873006	2.01592		1.65194	0.938983	2.15339			1.68446	0.719166	1.72079
	st dev	0.00547869	0.00504734	0.00479374		0.00506227	0.00902805	0.0146784		0.0328062	0.00653011	0.0379186			0.00714839	0.0059026	0.00557704
	conf	0.0061996	0.00571149	0.00542453		0.0057284	0.010216	0.0166099		0.037123	0.00738938	0.0429082			0.00808902	0.00667929	0.00631089
	A-B	1.15129	0.680838	1.95118		1.85382	0.86279	1.99931		1.61481	0.931594	2.11048			1.67637	0.712487	1.71448
	A+B	1.16369	0.692261	1.96203		1.86527	0.883222	2.03253		1.68906	0.946373	2.1963			1.69255	0.725845	1.7271
		0.0123992	0.011423	0.0108491		0.0114568	0.020432	0.0332198		0.074246	0.0147788	0.0858163			0.016178	0.0133586	0.0126218
															PlantK
					PlantP										Treatments		N	Subset for alpha = 0.05						TS
					Treatments		N	Subset for alpha = 0.05										1	2	3	4			Treatments		N	Subset for alpha = 0.05
								1	2	3	4				Tukey Ba	4.00	3	1.72079									1
					Tukey Ba	1.00	3	0.68655								1.00	3		1.9566					Tukey Ba	1.00	3	7.63333
						4.00	3		0.719166							2.00	3			2.01592					4.00	3	7.92
						2.00	3			0.873006						3.00	3				2.15339				2.00	3	8.06667
						3.00	3				0.938983				Duncana	4.00	3	1.72079							3.00	3	8.29333
					Duncana	1.00	3	0.68655								1.00	3		1.9566					Duncana	1.00	3	7.63333
						4.00	3		0.719166							2.00	3			2.01592					4.00	3	7.92
						2.00	3			0.873006						3.00	3				2.15339				2.00	3	8.06667
						3.00	3				0.938983					Sig.		1	1	1	1				3.00	3	8.29333
						Sig.		1	1	1	1				Means for groups in homogeneous subsets are displayed.										Sig.		0.14233
					Means for groups in homogeneous subsets are displayed.										a. Uses Harmonic Mean Sample Size = 3.000.									Means for groups in homogeneous subsets are displayed.
					a. Uses Harmonic Mean Sample Size = 3.000.																			a. Uses Harmonic Mean Sample Size = 3.000.
														TP
					PlantN									Treatments		N	Subset for alpha = 0.05								RV
					Treatments		N	Subset for alpha = 0.05									1	2	3	4					Treatments		N	Subset for alpha = 0.05
								1	2	3	4			Tukey Ba	1.00	3	3.5											1	2	3
					Tukey Ba	1.00	3	1.15749							4.00	3		3.9							Tukey Ba	1.00	3	0.26
						3.00	3		1.65194						2.00	3		4.2								4.00	3	0.283333
						4.00	3		1.68446						3.00	3			4.65667							2.00	3		0.33
						2.00	3			1.85954				Duncana	1.00	3	3.5									3.00	3			0.37
					Duncana	1.00	3	1.15749							4.00	3		3.9							Duncana	1.00	3	0.26
						3.00	3		1.65194						2.00	3			4.2							4.00	3	0.283333
						4.00	3			1.68446					3.00	3				4.65667						2.00	3		0.33
						2.00	3				1.85954				Sig.		1	1	1	1						3.00	3			0.37
						Sig.		1	1	1	1			Means for groups in homogeneous subsets are displayed.												Sig.		0.142289	1	1
					Means for groups in homogeneous subsets are displayed.									a. Uses Harmonic Mean Sample Size = 3.000.											Means for groups in homogeneous subsets are displayed.
					a. Uses Harmonic Mean Sample Size = 3.000.																				a. Uses Harmonic Mean Sample Size = 3.000.
					RDW								TRL														RD
					Treatments		N	Subset for alpha = 0.05					Treatments		N	Subset for alpha = 0.05				RWC							Treatments		N	Subset for alpha = 0.05
								1	2	3	4					1	2	3		Treatments		N	Subset for alpha = 0.05							1	2	3
					Tukey Ba	1.00	3	0.656667					Tukey Ba	1.00	3	31.6							1	2	3		Tukey Ba	1.00	3	1.09333
						4.00	3		0.856833					4.00	3		37.5333			Tukey Ba	1.00	3	70.7333					4.00	3		1.45
						3.00	3			0.939967				2.00	3		39.6				3.00	3		74.1667				2.00	3		1.6	1.6
						2.00	3			0.980833				3.00	3			46.5333			4.00	3		75.2667				3.00	3			1.86
					Duncana	1.00	3	0.656667					Duncana	1.00	3	31.6					2.00	3		77.3667			Duncana	1.00	3	1.09333
						4.00	3		0.856833					4.00	3		37.5333			Duncana	1.00	3	70.7333					4.00	3		1.45
						3.00	3			0.939967				2.00	3		39.6				3.00	3		74.1667				2.00	3		1.6
						2.00	3				0.980833			3.00	3			46.5333			4.00	3		75.2667	75.2667			3.00	3			1.86
						Sig.		1	1	1	1			Sig.		1	0.193971	1			2.00	3			77.3667			Sig.		1	0.186702	1
					Means for groups in homogeneous subsets are displayed.								Means for groups in homogeneous subsets are displayed.								Sig.		1	0.371865	0.108568		Means for groups in homogeneous subsets are displayed.
					a. Uses Harmonic Mean Sample Size = 3.000.								a. Uses Harmonic Mean Sample Size = 3.000.							Means for groups in homogeneous subsets are displayed.							a. Uses Harmonic Mean Sample Size = 3.000.
																				a. Uses Harmonic Mean Sample Size = 3.000.

## Sheet: RELATIVE WATER CONTENT
				Alfalfa
			RELATIVE WATER CONTENT
			Control	Hydrogel	Biochar	Biofertilizer					Control	Alfalfa					Hydrogel							Biochar							Er malxami
									TotalLength(cm)	TotalProjArea(cm2)	TotSurfArea(cm2)	Volume (cm3 )	Diameter (mm)		TotalLength(cm)	TotalProjArea(cm2)	TotSurfArea(cm2)	Volume (cm3 )	Diameter (mm)			TotalLength(cm)	TotalProjArea(cm2)	TotSurfArea(cm2)	Volume (cm3 )	Diameter (mm)			TotalLength(cm)	TotalProjArea(cm2)	TotSurfArea(cm2)	Volume (cm3 )	Diameter (mm)
			71.9	77.8	74.2	76.3			30.1	3.4	7.8	0.24	0.91		40.1	4.1	8.12	0.32	1.7			44.7	4.6	8.3	0.36	1.9			38.1	4	7.78	0.28	1.6
			70.8	75.7	75.8	73.8			29.8	3.6	6.7	0.28	1.12		38.8	4.3	8.1	0.34	1.6			46.4	4.47	8.6	0.37	1.8			36.8	3.9	8.1	0.31	1.3
			69.5	78.6	72.5	75.7			34.9	3.5	8.4	0.26	1.25		39.9	4.2	7.98	0.33	1.5			48.5	4.9	7.98	0.38	1.88			37.7	3.8	7.88	0.26	1.45
		average	70.7333	77.3667	74.1667	75.2667			31.6	3.5	7.63333	0.26	1.09333		39.6	4.2	8.06667	0.33	1.6			46.5333	4.65667	8.29333	0.37	1.86			37.5333	3.9	7.92	0.283333	1.45
		st dev	1.20139	1.49778	1.65025	1.30512			2.86182	0.1	0.862168	0.02	0.171561		0.7	0.1	0.0757188	0.01	0.1			1.90351	0.22053	0.310054	0.01	0.052915			0.665833	0.1	0.163707	0.0251661	0.15
		conf	0.961293	1.19845	1.32045	1.04429			2.28989	0.0800152	0.689865	0.016003	0.137275		0.560106	0.0800152	0.0605865	0.00800152	0.0800152			1.52309	0.176457	0.24809	0.00800152	0.0423401			0.532767	0.0800152	0.130991	0.0201367	0.120023
		A-B	69.772	76.1682	72.8462	74.2224			29.3101	3.41998	6.94347	0.243997	0.956058		39.0399	4.11998	8.00608	0.321998	1.51998			45.0102	4.48021	8.04524	0.361998	1.81766			37.0006	3.81998	7.78901	0.263197	1.32998
		A+B	71.6946	78.5651	75.4871	76.311			33.8899	3.58002	8.3232	0.276003	1.23061		40.1601	4.28002	8.12725	0.338002	1.68002			48.0564	4.83312	8.54142	0.378002	1.90234			38.0661	3.98002	8.05099	0.30347	1.57002
			1.92259	2.3969	2.64091
	Control	70.73									Control	31.6
	Hydrogel	77.37									Hydrogel	77.37
	Biochar	74.17									Biochar	74.17
	Biofertilizer	75.27									Biofertilizer	75.27								8
		1.2										1.2
		1.5										1.5
		1.65										1.65
		1.31										1.31

## Sheet: Chlorophyll contents
	Alfalfa
			Control						Hydrogel							Biochar							Biofertilizer
		Chlorophyll a	Chl b	Total Chl	Carotinoid			Chlorophyll a	Chl b	Total Chl	Carotinoid				Chlorophyll a	Chl b	Total Chl	Carotinoid				Chlorophyll a	Chl b	Total Chl	Carotinoid
		0.769	2.6	3.13	1.304			1.5	2.9	4.27	3.165				1.4	3.67	4.9	2.55				1.3	2.95	4.62	3.12
		0.78	1.8	3.01	1.32			0.98	3.3	4.63	2.789				1.7	3.46	5.14	2.64				1.43	3.22	4.23	2.97
		0.73	2.4	2.94	1.29			1.2	3.4	4.38	2.79				1.35	3.35	4.88	2.28				1.4	3.11	4.57	3.05
	average	0.759667	2.26667	3.02667	1.30467			1.22667	3.2	4.42667	2.91467				1.48333	3.49333	4.97333	2.49				1.37667	3.09333	4.47333	3.04667
	st dev	0.0262742	0.416333	0.0960902	0.0150111			0.261024	0.264575	0.184481	0.216796				0.189297	0.162583	0.144684	0.18735				0.0680686	0.135769	0.212211	0.0750555
	conf	0.0230299	0.364925	0.0842253	0.0131576			0.228793	0.231906	0.161702	0.190026				0.165923	0.142508	0.126818	0.164216				0.0596637	0.119005	0.186007	0.0657879
	A-B	0.736637	1.90174	2.94244	1.29151			0.997874	2.96809	4.26496	2.72464				1.31741	3.35083	4.84651	2.32578				1.317	2.97433	4.28733	2.98088
	A+B	0.782697	2.63159	3.11089	1.31782			1.45546	3.43191	4.58837	3.10469				1.64926	3.63584	5.10015	2.65422				1.43633	3.21234	4.65934	3.11245
		0.0460598	0.729851	0.168451	0.0263151			0.457586	0.463812	0.323404	0.380052				0.331846	0.285016	0.253637	0.328433				0.119327	0.23801	0.372015	0.131576
						Control	1.3
						Hydrogel	2.91										Chb
						Biochar	2.49										Treatments		N	Subset for alpha = 0.05				Cha							carotinoids								Tchl
						Biofertilizer	3.05													1	2			Treatments		N	Subset for alpha = 0.05				Treatments		N	Subset for alpha = 0.05					Treatments		N	Subset for alpha = 0.05
																	Tukey Ba	1.00	3	2.26667							1	2						1	2	3						1	2	3
							0.1											4.00	3		3.09333			Tukey Ba	1.00	3	0.36				Tukey Ba	1.00	3	0.303333					Tukey Ba	1.00	3	2.62333
							0.13											2.00	3		3.2				2.00	3		1.22667				3.00	3		2.49					2.00	3		4.42667
							0.12											3.00	3		3.49333				4.00	3		1.37667				2.00	3			2.91467				4.00	3		4.47333
							0.08										Duncana	1.00	3	2.26667					3.00	3		1.48333				4.00	3			3.04667				3.00	3			4.97333
																		4.00	3		3.09333			Duncana	1.00	3	0.36				Duncana	1.00	3	0.303333					Duncana	1.00	3	2.62333
																		2.00	3		3.2				2.00	3		1.22667				3.00	3		2.49					2.00	3		4.42667
																		3.00	3		3.49333				4.00	3		1.37667				2.00	3			2.91467				4.00	3		4.47333
																		Sig.		1	0.118086				3.00	3		1.48333				4.00	3			3.04667				3.00	3			4.97333
																	Means for groups in homogeneous subsets are displayed.								Sig.		1	0.105555				Sig.		1	1	0.307387				Sig.		1	0.74391	1
																	a. Uses Harmonic Mean Sample Size = 3.000.							Means for groups in homogeneous subsets are displayed.							Means for groups in homogeneous subsets are displayed.								Means for groups in homogeneous subsets are displayed.
																								a. Uses Harmonic Mean Sample Size = 3.000.							a. Uses Harmonic Mean Sample Size = 3.000.								a. Uses Harmonic Mean Sample Size = 3.000.

## Sheet: Soil Enzyme Activity
						Enzyme activity of soil
				Control		hydrogel		Bac		Bioferlzer			Control	2.83
			Catalase	invertase	Catalase	invertase		Catalase	invertase	Catalase	invertase		Hydrogel	8.82
			2.83333	3.02833	8.83333	3.51611		9.43	3.51611	15.5	3.19092		Biochar	9.43
			2.78333	2.98028	8.75	3.5412		9.4	3.5412	15.4333	3.19092		Biofertilizer	15.47
			2.86667	3.03669	8.86667	3.50252		9.45	3.50252	15.4667	3.21705
		average	2.82778	3.0151	8.81667	3.51994		9.42667	3.51994	15.4667	3.19963			0.04
		st dev	0.0419435	0.030442	0.0600925	0.0196196		0.0251661	0.0196196	0.0333333	0.0150864			0.06
		conf	0.0474627	0.0344477	0.0679998	0.0222012		0.0284776	0.0222012	0.0377195	0.0170715			0.03
		A-B	2.78032	2.98065	8.74867	3.49774		9.39819	3.49774	15.4289	3.18256			0.03
		A+B	2.87524	3.04955	8.88467	3.54215		9.45514	3.54215	15.5044	3.2167
			0.0949254	0.0688954	0.136	0.0444024		0.0569552	0.0444024	0.075439	0.034143
				Invertase
				Treatments		N	Subset for alpha = 0.05						Catalase
							1	2	3				Treatments		N	Subset for alpha = 0.05
				Tukey Ba	1.00	3	3.01667									1	2	3	4
					4.00	3		3.19963					Tukey Ba	1.00	3	2.82667
					2.00	3			3.51994					2.00	3		8.81667
					3.00	3			3.52					3.00	3			9.42667
				Duncana	1.00	3	3.01667							4.00	3				15.4667
					4.00	3		3.19963					Duncana	1.00	3	2.82667
					2.00	3			3.51994					2.00	3		8.81667
					3.00	3			3.52					3.00	3			9.42667
					Sig.		1	1	0.997657					4.00	3				15.4667
				Means for groups in homogeneous subsets are displayed.										Sig.		1	1	1	1
				a. Uses Harmonic Mean Sample Size = 3.000.									Means for groups in homogeneous subsets are displayed.
													a. Uses Harmonic Mean Sample Size = 3.000.

## Sheet: SOIL AGRICHEMICAL PROPERTIES
			Control						Hydrogel							Biochar							biofertilizer
		N	P	K	Humus%			N	P	K	Humus%				N	P	K	Humus%				N	P	K	Humus%
		0.016	0.02	0.022	0.16			0.039	0.023	0.025	0.17				0.0425455	0.03	0.121	0.026				0.0407727	0.022	0.028	0.16
		0.018	0.019	0.024	0.15			0.041	0.024	0.027	0.16				0.0414773	0.029	0.125	0.024				0.0398182	0.024	0.029	0.16
		0.016	0.021	0.021	0.16			0.041	0.024	0.027	0.16				0.0417045	0.029	0.12	0.025				0.0401136	0.023	0.029	0.15
	average	0.0166667	0.02	0.0223333	0.156667			0.0403333	0.0236667	0.0263333	0.163333				0.0419091	0.0293333	0.122	0.025				0.0402348	0.023	0.0286667	0.156667
	st dev	0.0011547	0.001	0.00152753	0.0057735			0.0011547	0.00057735	0.0011547	0.0057735				0.000562701	0.00057735	0.00264575	0.001				0.00048868	0.001	0.00057735	0.0057735
	conf	0.00130664	0.00113159	0.00172853	0.00653321			0.00130664	0.000653321	0.00130664	0.00653321				0.000636744	0.000653321	0.00299389	0.00113159				0.000552984	0.00113159	0.000653321	0.00653321
	A-B	0.01536	0.0188684	0.0206048	0.150133			0.0390267	0.0230133	0.0250267	0.1568				0.0412723	0.02868	0.119006	0.0238684				0.0396819	0.0218684	0.0280133	0.150133
	A+B	0.0179733	0.0211316	0.0240619	0.1632			0.04164	0.02432	0.02764	0.169867				0.0425458	0.0299867	0.124994	0.0261316				0.0407878	0.0241316	0.02932	0.1632
		0.00261329	0.00226317	0.00345705	0.0130664			0.00261329	0.00130664	0.00261329	0.0130664				0.00127349	0.00130664	0.00598779	0.00226317				0.00110597	0.00226317	0.00130664	0.0130664
		PH
		Treatments		N	Subset for alpha = 0.05					SDW								RDW
					1	2	3	4		Treatments		N	Subset for alpha = 0.05					Treatments		N	Subset for alpha = 0.05
		Tukey Ba	2.00	3	11.85								1	2	3	4					1	2	3	4
			1.00	3		17.2433				Tukey Ba	1.00	3	4.08667					Tukey Ba	1.00	3	0.656667
			4.00	3			30.2333				2.00	3		5.54687					4.00	3		0.856833
			3.00	3				43.8333			3.00	3			6.3845				3.00	3			0.939967
		Duncana	2.00	3	11.85						4.00	3				7.38137			2.00	3			0.980833
			1.00	3		17.2433				Duncana	1.00	3	4.08667					Duncana	1.00	3	0.656667
			4.00	3			30.2333				2.00	3		5.54687					4.00	3		0.856833
			3.00	3				43.8333			3.00	3			6.3845				3.00	3			0.939967
			Sig.		1	1	1	1			4.00	3				7.38137			2.00	3				0.980833
		Means for groups in homogeneous subsets are displayed.									Sig.		1	1	1	1			Sig.		1	1	1	1
		a. Uses Harmonic Mean Sample Size = 3.000.								Means for groups in homogeneous subsets are displayed.								Means for groups in homogeneous subsets are displayed.
										a. Uses Harmonic Mean Sample Size = 3.000.								a. Uses Harmonic Mean Sample Size = 3.000.
								Humus
								Treatments		N	Subset for alpha = 0.05			SoilK
											1	2		Treatments		N	Subset for alpha = 0.05				SoilP									SoilN
								Tukey Ba	3.00	3	0.025						1	2	3		Treatments		N	Subset for alpha = 0.05						Treatments		N	Subset for alpha = 0.05
									1.00	3		0.156667		Tukey Ba	1.00	3	0.0223333							1	2	3							1	2
									4.00	3		0.156667			2.00	3		0.0263333			Tukey Ba	1.00	3	0.02						Tukey Ba	1.00	3	0.0166667
									2.00	3		0.163333			4.00	3		0.0286667				4.00	3		0.023						2.00	3		0.0403333
								Duncana	3.00	3	0.025				3.00	3			0.122			2.00	3		0.0236667						4.00	3		0.0403333
									1.00	3		0.156667		Duncana	1.00	3	0.0223333					3.00	3			0.0293333					3.00	3		0.042
									4.00	3		0.156667			2.00	3		0.0263333			Duncana	1.00	3	0.02						Duncana	1.00	3	0.0166667
									2.00	3		0.163333			4.00	3		0.0286667				4.00	3		0.023						2.00	3		0.0403333
									Sig.		1	0.15768			3.00	3			0.122			2.00	3		0.0236667						4.00	3		0.0403333
								Means for groups in homogeneous subsets are displayed.							Sig.		1	0.123131	1			3.00	3			0.0293333					3.00	3		0.042
								a. Uses Harmonic Mean Sample Size = 3.000.						Means for groups in homogeneous subsets are displayed.								Sig.		1	0.346594	1					Sig.		1	0.0858832
														a. Uses Harmonic Mean Sample Size = 3.000.							Means for groups in homogeneous subsets are displayed.									Means for groups in homogeneous subsets are displayed.
																					a. Uses Harmonic Mean Sample Size = 3.000.									a. Uses Harmonic Mean Sample Size = 3.000.
